# Supplementary material for: An Efficient 2D Protocol for Differentiation of iPSCs into Mature Postmitotic Dopaminergic Neurons: Application for Modeling Parkinson’s Disease
Source: Int J Mol Sci. 2023 Apr 14;24(8):7297. doi: 10.3390/ijms24087297 (PMC10139404; doi:10.3390/ijms24087297)
Supplement: Supplementary file 1 [file ijms-24-07297-s001.zip]

Archive with 3 entries (3 files):
- Figure S1.pdf
- Table S1.pdf
- Table S2.tab
