# Supplementary material for: An Efficient 2D Protocol for Differentiation of iPSCs into Mature Postmitotic Dopaminergic Neurons: Application for Modeling Parkinson’s Disease
Source: Int J Mol Sci. 2023 Apr 14;24(8):7297. doi: 10.3390/ijms24087297 (PMC10139404; doi:10.3390/ijms24087297)
Supplement: Supplementary file 1 [file ijms-24-07297-s001.zip › Table S2.tab]

Run	BioProject	sex	Age	Clone	source_name	tissue	Disease	short	Cell_type	Genotype	Passages	diferentiation_day	set	dis	gt	gt1	type	num	name
1	SRR3939170	PRJNA330836	NA	NA	1	HUES-derived neurons	neuron	Reference	NA	NA	NA	NA	NA	set36	Control	n	n	neu	1	set36.neu.n.1
2	SRR3939171	PRJNA330836	NA	NA	1	iPSC-derived neurons	neuron	Control	NA	NA	NA	NA	NA	set36	Control	n	n	neu	2	set36.neu.n.2
3	SRR3939172	PRJNA330836	NA	NA	2	iPSC-derived neurons	neuron	Control	NA	NA	NA	NA	NA	set36	Control	n	n	neu	3	set36.neu.n.3
4	SRR3939173	PRJNA330836	NA	NA	1	iPSC-derived neurons	neuron	Parkinson's disease Patient	NA	NA	NA	NA	NA	set36	PD	mut	SNCA	neu	4	set36.neu.PD.4
5	SRR3939174	PRJNA330836	NA	NA	2	iPSC-derived neurons	neuron	Parkinson's disease Patient	NA	NA	NA	NA	NA	set36	PD	mut	SNCA	neu	5	set36.neu.PD.5
6	SRR13617416	PRJNA699151	not collected	not collected	2	NA	Skin Fibroblast-derivd	Normal	D2	Differentiated Neuron	NA	NA	NA	set51	Control	n	n	neu	1	set51.neu.n.1
7	SRR13617418	PRJNA699151	not collected	not collected	2	NA	Skin Fibroblast-derivd	Normal	P2	Progenitor	NA	NA	NA	set51	Control	n	n	pro	2	set51.pro.n.2
8	SRR13617420	PRJNA699151	not collected	not collected	1	NA	Skin Fibroblast-derivd	Normal	M1	Maturated Neuron	NA	NA	NA	set51	Control	n	n	neu	3	set51.neu.n.3
9	SRR13617422	PRJNA699151	not collected	not collected	1	NA	Skin Fibroblast-derivd	Normal	G1	Expaned Progenitor	NA	NA	NA	set51	Control	n	n	pro	4	set51.pro.n.4
10	SRR13617423	PRJNA699151	not collected	not collected	1	NA	Skin Fibroblast-derivd	Normal	P1	Progenitor	NA	NA	NA	set51	Control	n	n	pro	5	set51.pro.n.5
11	SRR13617424	PRJNA699151	not collected	not collected	1	NA	Skin Fibroblast-derivd	Normal	I1	IPSCs	NA	NA	NA	set51	Control	n	n	ips	6	set51.ips.n.6
12	SRR13617415	PRJNA699151	not collected	not collected	2	NA	Skin Fibroblast-derivd	Normal	M2	Maturated Neuron	NA	NA	NA	set51	Control	n	n	neu	7	set51.neu.n.7
13	SRR13617417	PRJNA699151	not collected	not collected	2	NA	Skin Fibroblast-derivd	Normal	G2	Expaned Progenitor	NA	NA	NA	set51	Control	n	n	pro	8	set51.pro.n.8
14	SRR13617419	PRJNA699151	not collected	not collected	2	NA	Skin Fibroblast-derivd	Normal	I2	IPSCs	NA	NA	NA	set51	Control	n	n	ips	9	set51.ips.n.9
15	SRR13617421	PRJNA699151	not collected	not collected	1	NA	Skin Fibroblast-derivd	Normal	D1	Differentiated Neuron	NA	NA	NA	set51	Control	n	n	neu	10	set51.neu.n.10
16	SRR15279011	PRJNA750432	NA	NA	NA	neural progenitors	NA	healthy	NA	neural progenitors	normal	NA	NA	set32	Control	n	n	pro	1	set32.pro.n.1
17	SRR15279012	PRJNA750432	NA	NA	NA	neural progenitors	NA	healthy	NA	neural progenitors	normal	NA	NA	set32	Control	n	n	pro	2	set32.pro.n.2
18	SRR15279013	PRJNA750432	NA	NA	NA	neural progenitors	NA	healthy	NA	neural progenitors	normal	NA	NA	set32	Control	n	n	pro	3	set32.pro.n.3
19	SRR15279014	PRJNA750432	NA	NA	NA	neural progenitors	NA	healthy	NA	neural progenitors	normal	NA	NA	set32	Control	n	n	pro	4	set32.pro.n.4
20	SRR15279015	PRJNA750432	NA	NA	NA	neural progenitors	NA	healthy	NA	neural progenitors	normal	NA	NA	set32	Control	n	n	pro	5	set32.pro.n.5
21	SRR15279016	PRJNA750432	NA	NA	NA	neural progenitors	NA	healthy	NA	neural progenitors	normal	NA	NA	set32	Control	n	n	pro	6	set32.pro.n.6
22	SRR15279017	PRJNA750432	NA	NA	NA	neural progenitors	NA	healthy	NA	neural progenitors	normal	NA	NA	set32	Control	n	n	pro	7	set32.pro.n.7
23	SRR15279018	PRJNA750432	NA	NA	NA	neural progenitors	NA	healthy	NA	neural progenitors	normal	NA	NA	set32	Control	n	n	pro	8	set32.pro.n.8
24	SRR15279019	PRJNA750432	NA	NA	NA	neural progenitors	NA	Parkinson's disease	NA	neural progenitors	PARK2: 2 exon (del 202-203 AG)\, 1 intron (splicing mutation IVS1+1G/A)	NA	NA	set32	PD	mut	PARK2	pro	9	set32.pro.PD.9
25	SRR15279020	PRJNA750432	NA	NA	NA	neural progenitors	NA	Parkinson's disease	NA	neural progenitors	PARK2: 2 exon (del 202-203 AG)\, 1 intron (splicing mutation IVS1+1G/A)	NA	NA	set32	PD	mut	PARK2	pro	10	set32.pro.PD.10
26	SRR15279021	PRJNA750432	NA	NA	NA	neural progenitors	NA	Parkinson's disease	NA	neural progenitors	PARK2: 2 exon (del 202-203 AG)\, 1 intron (splicing mutation IVS1+1G/A)	NA	NA	set32	PD	mut	PARK2	pro	11	set32.pro.PD.11
27	SRR15279022	PRJNA750432	NA	NA	NA	neural progenitors	NA	Parkinson's disease	NA	neural progenitors	PARK2: homozygous deletion of 8 exon	NA	NA	set32	PD	mut	PARK2	pro	12	set32.pro.PD.12
28	SRR15279023	PRJNA750432	NA	NA	NA	neural progenitors	NA	Parkinson's disease	NA	neural progenitors	PARK2: homozygous deletion of 8 exon	NA	NA	set32	PD	mut	PARK2	pro	13	set32.pro.PD.13
29	SRR15279024	PRJNA750432	NA	NA	NA	neural progenitors	NA	Parkinson's disease	NA	neural progenitors	PARK2: homozygous deletion of 8 exon	NA	NA	set32	PD	mut	PARK2	pro	14	set32.pro.PD.14
30	SRR15279025	PRJNA750432	NA	NA	NA	neural progenitors	NA	Parkinson's disease	NA	neural progenitors	PARK2: heterozygous deletion of 2 exon	NA	NA	set32	PD	mut	PARK2	pro	15	set32.pro.PD.15
31	SRR15279026	PRJNA750432	NA	NA	NA	neural progenitors	NA	Parkinson's disease	NA	neural progenitors	PARK2: heterozygous deletion of 2 exon	NA	NA	set32	PD	mut	PARK2	pro	16	set32.pro.PD.16
32	SRR15279027	PRJNA750432	NA	NA	NA	neural progenitors	NA	Parkinson's disease	NA	neural progenitors	PARK2: heterozygous deletion of 2 exon	NA	NA	set32	PD	mut	PARK2	pro	17	set32.pro.PD.17
33	SRR15279028	PRJNA750432	NA	NA	NA	terminally differentiated neurons	NA	healthy	NA	neurons presumably dopaminergic	normal	NA	NA	set32	Control	n	n	neu	18	set32.neu.n.18
34	SRR15279029	PRJNA750432	NA	NA	NA	terminally differentiated neurons	NA	healthy	NA	neurons presumably dopaminergic	normal	NA	NA	set32	Control	n	n	neu	19	set32.neu.n.19
35	SRR15279030	PRJNA750432	NA	NA	NA	terminally differentiated neurons	NA	healthy	NA	neurons presumably dopaminergic	normal	NA	NA	set32	Control	n	n	neu	20	set32.neu.n.20
36	SRR15279031	PRJNA750432	NA	NA	NA	terminally differentiated neurons	NA	healthy	NA	neurons presumably dopaminergic	normal	NA	NA	set32	Control	n	n	neu	21	set32.neu.n.21
37	SRR15279032	PRJNA750432	NA	NA	NA	terminally differentiated neurons	NA	healthy	NA	neurons presumably dopaminergic	normal	NA	NA	set32	Control	n	n	neu	22	set32.neu.n.22
38	SRR15279033	PRJNA750432	NA	NA	NA	terminally differentiated neurons	NA	healthy	NA	neurons presumably dopaminergic	normal	NA	NA	set32	Control	n	n	neu	23	set32.neu.n.23
39	SRR15279034	PRJNA750432	NA	NA	NA	terminally differentiated neurons	NA	Parkinson's disease	NA	neurons presumably dopaminergic	PARK2: 2 exon (del 202-203 AG)\, 1 intron (splicing mutation IVS1+1G/A)	NA	NA	set32	PD	mut	PARK2	neu	24	set32.neu.PD.24
40	SRR15279035	PRJNA750432	NA	NA	NA	terminally differentiated neurons	NA	Parkinson's disease	NA	neurons presumably dopaminergic	PARK2: 2 exon (del 202-203 AG)\, 1 intron (splicing mutation IVS1+1G/A)	NA	NA	set32	PD	mut	PARK2	neu	25	set32.neu.PD.25
41	SRR15279036	PRJNA750432	NA	NA	NA	terminally differentiated neurons	NA	Parkinson's disease	NA	neurons presumably dopaminergic	PARK2: 2 exon (del 202-203 AG)\, 1 intron (splicing mutation IVS1+1G/A)	NA	NA	set32	PD	mut	PARK2	neu	26	set32.neu.PD.26
42	SRR15279037	PRJNA750432	NA	NA	NA	terminally differentiated neurons	NA	Parkinson's disease	NA	neurons presumably dopaminergic	PARK2: homozygous deletion of 8 exon	NA	NA	set32	PD	mut	PARK2	neu	27	set32.neu.PD.27
43	SRR15279038	PRJNA750432	NA	NA	NA	terminally differentiated neurons	NA	Parkinson's disease	NA	neurons presumably dopaminergic	PARK2: homozygous deletion of 8 exon	NA	NA	set32	PD	mut	PARK2	neu	28	set32.neu.PD.28
44	SRR15279039	PRJNA750432	NA	NA	NA	terminally differentiated neurons	NA	Parkinson's disease	NA	neurons presumably dopaminergic	PARK2: homozygous deletion of 8 exon	NA	NA	set32	PD	mut	PARK2	neu	29	set32.neu.PD.29
45	SRR15279040	PRJNA750432	NA	NA	NA	terminally differentiated neurons	NA	Parkinson's disease	NA	neurons presumably dopaminergic	PARK2: heterozygous deletion of 2 exon	NA	NA	set32	PD	mut	PARK2	neu	30	set32.neu.PD.30
46	SRR15279041	PRJNA750432	NA	NA	NA	terminally differentiated neurons	NA	Parkinson's disease	NA	neurons presumably dopaminergic	PARK2: heterozygous deletion of 2 exon	NA	NA	set32	PD	mut	PARK2	neu	31	set32.neu.PD.31
47	SRR15279042	PRJNA750432	NA	NA	NA	terminally differentiated neurons	NA	Parkinson's disease	NA	neurons presumably dopaminergic	PARK2: heterozygous deletion of 2 exon	NA	NA	set32	PD	mut	PARK2	neu	32	set32.neu.PD.32
48	SRR17660005	PRJNA750432	NA	NA	NA	terminally differentiated neurons	NA	Parkinson's disease patient	NA	neurons presumably dopaminergic	normal	NA	NA	set32	PD	n	n	neu	33	set32.neu.PD.33
49	SRR17660004	PRJNA750432	NA	NA	NA	neural progenitors	NA	healthy donor	NA	neural progenitors	normal	NA	NA	set32	Control	n	n	pro	34	set32.pro.n.34
50	SRR17660006	PRJNA750432	NA	NA	NA	terminally differentiated neurons	NA	Parkinson's disease patient	NA	neurons presumably dopaminergic	normal	NA	NA	set32	PD	n	n	neu	35	set32.neu.PD.35
51	SRR17660007	PRJNA750432	NA	NA	NA	terminally differentiated neurons	NA	Parkinson's disease patient	NA	neurons presumably dopaminergic	normal	NA	NA	set32	PD	n	n	neu	36	set32.neu.PD.36
52	SRR15729282	PRJNA761085	NA	NA	NA	Neural Stem Cell	NA	normal	NA	iPSC-derived neural stem cell	normal LRRK2	passage 1	NA	set85	Control	n	n	pro	1	set85.pro.n.1
53	SRR15729283	PRJNA761085	NA	NA	NA	Neural Stem Cell	NA	normal	NA	iPSC-derived neural stem cell	normal LRRK2	passage 13	NA	set85	Control	n	n	pro	2	set85.pro.n.2
54	SRR15729284	PRJNA761085	NA	NA	NA	Neural Stem Cell	NA	Parkinson's disease	NA	iPSC-derived neural stem cell	LRRK2 G2019S	passage 1	NA	set85	PD	mut	LRRK2	pro	3	set85.pro.PD.3
55	SRR15729285	PRJNA761085	NA	NA	NA	Neural Stem Cell	NA	Parkinson's disease	NA	iPSC-derived neural stem cell	LRRK2 G2020S	passage 13	NA	set85	PD	mut	LRRK2	pro	4	set85.pro.PD.4
56	SRR15729286	PRJNA761085	NA	NA	NA	Neural Stem Cell	NA	normal	NA	iPSC-derived neural stem cell	normal LRRK2	passage 2	NA	set85	Control	n	n	pro	5	set85.pro.n.5
57	SRR15729287	PRJNA761085	NA	NA	NA	Neural Stem Cell	NA	normal	NA	iPSC-derived neural stem cell	normal LRRK3	passage 2	NA	set85	Control	n	n	pro	6	set85.pro.n.6
58	SRR15729288	PRJNA761085	NA	NA	NA	Neural Stem Cell	NA	normal	NA	iPSC-derived neural stem cell	normal LRRK4	passage 2	NA	set85	Control	n	n	pro	7	set85.pro.n.7
59	SRR15729289	PRJNA761085	NA	NA	NA	Neural Stem Cell	NA	Parkinson's disease	NA	iPSC-derived neural stem cell	LRRK2 G2019S	passage 2	NA	set85	PD	mut	LRRK2	pro	8	set85.pro.PD.8
60	SRR15729290	PRJNA761085	NA	NA	NA	Neural Stem Cell	NA	Parkinson's disease	NA	iPSC-derived neural stem cell	LRRK2 G2020S	passage 2	NA	set85	PD	mut	LRRK2	pro	9	set85.pro.PD.9
61	SRR15729291	PRJNA761085	NA	NA	NA	Neural Stem Cell	NA	Parkinson's disease	NA	iPSC-derived neural stem cell	LRRK2 G2021S	passage 2	NA	set85	PD	mut	LRRK2	pro	10	set85.pro.PD.10
62	SRR1619533	PRJNA264625	NA	NA	NA	iPS cell-derived neuronal samples	NA	Healthy	NA	iPS cell-derived neuronal samples	Wild Type GBA	NA	~ day 33	set25	Control	n	n	neu	1	set25.neu.n.1
63	SRR1619534	PRJNA264625	NA	NA	NA	iPS cell-derived neuronal samples	NA	Healthy	NA	iPS cell-derived neuronal samples	Wild Type GBA	NA	~ day 33	set25	Control	n	n	neu	2	set25.neu.n.2
64	SRR1619535	PRJNA264625	NA	NA	NA	iPS cell-derived neuronal samples	NA	Healthy	NA	iPS cell-derived neuronal samples	Wild Type GBA	NA	~ day 33	set25	Control	n	n	neu	3	set25.neu.n.3
65	SRR1619536	PRJNA264625	NA	NA	NA	iPS cell-derived neuronal samples	NA	Healthy	NA	iPS cell-derived neuronal samples	Wild Type GBA	NA	~ day 33	set25	Control	n	n	neu	4	set25.neu.n.4
66	SRR1619537	PRJNA264625	NA	NA	NA	iPS cell-derived neuronal samples	NA	Parkinson's Disease	NA	iPS cell-derived neuronal samples	Wild Type GBA	NA	~ day 33	set25	PD	n	n	neu	5	set25.neu.PD.5
67	SRR1619538	PRJNA264625	NA	NA	NA	iPS cell-derived neuronal samples	NA	Parkinson's Disease	NA	iPS cell-derived neuronal samples	Wild Type GBA	NA	~ day 33	set25	PD	n	n	neu	6	set25.neu.PD.6
68	SRR1619539	PRJNA264625	NA	NA	NA	iPS cell-derived neuronal samples	NA	Healthy	NA	iPS cell-derived neuronal samples	GBA +/N370S	NA	~ day 33	set25	Control	mut	GBA	neu	7	set25.neu.n.7
69	SRR1619540	PRJNA264625	NA	NA	NA	iPS cell-derived neuronal samples	NA	Healthy	NA	iPS cell-derived neuronal samples	GBA +/N370S	NA	~ day 33	set25	Control	mut	GBA	neu	8	set25.neu.n.8
70	SRR1619541	PRJNA264625	NA	NA	NA	iPS cell-derived neuronal samples	NA	Healthy	NA	iPS cell-derived neuronal samples	GBA +/N370S	NA	~ day 33	set25	Control	mut	GBA	neu	9	set25.neu.n.9
71	SRR1619542	PRJNA264625	NA	NA	NA	iPS cell-derived neuronal samples	NA	Healthy	NA	iPS cell-derived neuronal samples	GBA +/N370S	NA	~ day 33	set25	Control	mut	GBA	neu	10	set25.neu.n.10
72	SRR1619543	PRJNA264625	NA	NA	NA	iPS cell-derived neuronal samples	NA	Parkinson's Disease	NA	iPS cell-derived neuronal samples	GBA +/N370S	NA	~ day 33	set25	PD	mut	GBA	neu	11	set25.neu.PD.11
73	SRR1619544	PRJNA264625	NA	NA	NA	iPS cell-derived neuronal samples	NA	Parkinson's Disease	NA	iPS cell-derived neuronal samples	GBA +/N370S	NA	~ day 33	set25	PD	mut	GBA	neu	12	set25.neu.PD.12
74	SRR1619545	PRJNA264625	NA	NA	NA	iPS cell-derived neuronal samples	NA	Parkinson's Disease	NA	iPS cell-derived neuronal samples	GBA +/N370S	NA	~ day 33	set25	PD	mut	GBA	neu	13	set25.neu.PD.13
75	SRR1619546	PRJNA264625	NA	NA	NA	iPS cell-derived neuronal samples	NA	Parkinson's Disease	NA	iPS cell-derived neuronal samples	GBA +/N370S	NA	~ day 33	set25	PD	mut	GBA	neu	14	set25.neu.PD.14
76	SRR16117933	PRJNA767364	NA	NA	NA	neural progenitor cells derived from human fibroblasts - 2B_NPC	NA	PD	NA	neural progenitor cells	NA	NA	NA	set64	PD	n	n	pro	1	set64.pro.PD.1
77	SRR16117934	PRJNA767364	NA	NA	NA	neural progenitor cells derived from human fibroblasts - 2K_NPC	NA	healthy	NA	neural progenitor cells	NA	NA	NA	set64	Control	n	n	pro	2	set64.pro.n.2
78	SRR16117935	PRJNA767364	NA	NA	NA	induced pluripotent stem cells dreived from fibroblasts - 2B_IPSC	NA	PD	NA	induced pluripotent stem cells	NA	NA	NA	set64	PD	n	n	ips	3	set64.ips.PD.3
79	SRR16117936	PRJNA767364	NA	NA	NA	induced pluripotent stem cells dreived from fibroblasts - 2K_IPSC	NA	healthy	NA	induced pluripotent stem cells	NA	NA	NA	set64	Control	n	n	ips	4	set64.ips.n.4
80	SRR16117937	PRJNA767364	NA	NA	NA	neural progenitor cells derived from human fibroblasts - 1B_NPC	NA	PD	NA	neural progenitor cells	NA	NA	NA	set64	PD	n	n	pro	5	set64.pro.PD.5
81	SRR16117938	PRJNA767364	NA	NA	NA	neural progenitor cells derived from human fibroblasts - 1K_NPC	NA	healthy	NA	neural progenitor cells	NA	NA	NA	set64	Control	n	n	pro	6	set64.pro.n.6
82	SRR16117939	PRJNA767364	NA	NA	NA	induced pluripotent stem cells dreived from fibroblasts - 1B_IPSC	NA	PD	NA	induced pluripotent stem cells	NA	NA	NA	set64	PD	n	n	ips	7	set64.ips.PD.7
83	SRR16117940	PRJNA767364	NA	NA	NA	induced pluripotent stem cells dreived from fibroblasts - 1K_IPSC	NA	healthy	NA	induced pluripotent stem cells	NA	NA	NA	set64	Control	n	n	ips	8	set64.ips.n.8
84	SRR16117941	PRJNA767364	NA	NA	NA	neural progenitor cells derived from human fibroblasts - 2B_NPC	NA	PD	NA	neural progenitor cells	NA	NA	NA	set64	PD	n	n	pro	9	set64.pro.PD.9
85	SRR16117942	PRJNA767364	NA	NA	NA	neural progenitor cells derived from human fibroblasts - 2K_NPC	NA	healthy	NA	neural progenitor cells	NA	NA	NA	set64	Control	n	n	pro	10	set64.pro.n.10
86	SRR16117943	PRJNA767364	NA	NA	NA	induced pluripotent stem cells dreived from fibroblasts - 2B_IPSC	NA	PD	NA	induced pluripotent stem cells	NA	NA	NA	set64	PD	n	n	ips	11	set64.ips.PD.11
87	SRR16117944	PRJNA767364	NA	NA	NA	induced pluripotent stem cells dreived from fibroblasts - 2K_IPSC	NA	healthy	NA	induced pluripotent stem cells	NA	NA	NA	set64	Control	n	n	ips	12	set64.ips.n.12
88	SRR16117945	PRJNA767364	NA	NA	NA	neural progenitor cells derived from human fibroblasts - 1B_NPC	NA	PD	NA	neural progenitor cells	NA	NA	NA	set64	PD	n	n	pro	13	set64.pro.PD.13
89	SRR16117946	PRJNA767364	NA	NA	NA	neural progenitor cells derived from human fibroblasts - 1K_NPC	NA	healthy	NA	neural progenitor cells	NA	NA	NA	set64	Control	n	n	pro	14	set64.pro.n.14
90	SRR16117947	PRJNA767364	NA	NA	NA	induced pluripotent stem cells dreived from fibroblasts - 1B_IPSC	NA	PD	NA	induced pluripotent stem cells	NA	NA	NA	set64	PD	n	n	ips	15	set64.ips.PD.15
91	SRR16117948	PRJNA767364	NA	NA	NA	induced pluripotent stem cells dreived from fibroblasts - 1K_IPSC	NA	healthy	NA	induced pluripotent stem cells	NA	NA	NA	set64	Control	n	n	ips	16	set64.ips.n.16
92	SRR16117949	PRJNA767364	NA	NA	NA	neural progenitor cells derived from human fibroblasts - 2B_NPC	NA	PD	NA	neural progenitor cells	NA	NA	NA	set64	PD	n	n	pro	17	set64.pro.PD.17
93	SRR16117950	PRJNA767364	NA	NA	NA	neural progenitor cells derived from human fibroblasts - 2K_NPC	NA	healthy	NA	neural progenitor cells	NA	NA	NA	set64	Control	n	n	pro	18	set64.pro.n.18
94	SRR16117951	PRJNA767364	NA	NA	NA	induced pluripotent stem cells dreived from fibroblasts - 2B_IPSC	NA	PD	NA	induced pluripotent stem cells	NA	NA	NA	set64	PD	n	n	ips	19	set64.ips.PD.19
95	SRR16117952	PRJNA767364	NA	NA	NA	induced pluripotent stem cells dreived from fibroblasts - 2K_IPSC	NA	healthy	NA	induced pluripotent stem cells	NA	NA	NA	set64	Control	n	n	ips	20	set64.ips.n.20
96	SRR16117953	PRJNA767364	NA	NA	NA	neural progenitor cells derived from human fibroblasts - 1B_NPC	NA	PD	NA	neural progenitor cells	NA	NA	NA	set64	PD	n	n	pro	21	set64.pro.PD.21
97	SRR16117954	PRJNA767364	NA	NA	NA	neural progenitor cells derived from human fibroblasts - 1K_NPC	NA	healthy	NA	neural progenitor cells	NA	NA	NA	set64	Control	n	n	pro	22	set64.pro.n.22
98	SRR16117955	PRJNA767364	NA	NA	NA	induced pluripotent stem cells dreived from fibroblasts - 1B_IPSC	NA	PD	NA	induced pluripotent stem cells	NA	NA	NA	set64	PD	n	n	ips	23	set64.ips.PD.23
99	SRR16117956	PRJNA767364	NA	NA	NA	induced pluripotent stem cells dreived from fibroblasts - 1K_IPSC	NA	healthy	NA	induced pluripotent stem cells	NA	NA	NA	set64	Control	n	n	ips	24	set64.ips.n.24
100	2_S2	NA	F	NA	NA	iPS cell-derived neuronal samples	NA	Normal	NA	Differentiated Neuron	Normal	NA	60	setloc	Control	n	n	neu	2	setloc.neu.n.2
101	3A_S3	NA	F	NA	NA	iPS cell-derived neuronal samples	NA	Normal	NA	Differentiated Neuron	Normal	NA	74	setloc	Control	n	n	neu	3A	setloc.neu.n.3A
102	3B_S4	NA	F	NA	NA	iPS cell-derived neuronal samples	NA	Normal	NA	Differentiated Neuron	Normal	NA	74	setloc	Control	n	n	neu	3B	setloc.neu.n.3B
103	6A_S9	NA	M	NA	NA	iPS cell-derived neuronal samples	NA	PD	NA	Differentiated Neuron	LRRK2_G2019S_het	NA	74	setloc	PD	mut	LRRK2	neu	6A	setloc.neu.PD.6A
104	6B_S10	NA	M	NA	NA	iPS cell-derived neuronal samples	NA	PD	NA	Differentiated Neuron	LRRK2_G2019S_het	NA	74	setloc	PD	mut	LRRK2	neu	6B	setloc.neu.PD.6B
